# Supplementary material for: Pomegranate‐Derived Exosome‐Like Nanovesicles Containing Ellagic Acid Alleviate Gut Leakage and Liver Injury in MASLD
Source: Food Sci Nutr. 2025 Apr 10;13(4):e70088. doi: 10.1002/fsn3.70088 (PMC11982932; doi:10.1002/fsn3.70088)
Supplement: Supplementary file 1 — Data S1. [file FSN3-13-e70088-s001.zip]

Archive with 2 entries (2 files):
- FSN370088-sup-0002-Suppoting information.docx
- Suppoting information.docx
